# Supplementary material for: Design, Synthesis, and Antitumor Evaluation of Novel Mono-Carbonyl Curcumin Analogs in Hepatocellular Carcinoma Cell
Source: Pharmaceuticals (Basel). 2022 Jul 30;15(8):950. doi: 10.3390/ph15080950 (PMC9413278; doi:10.3390/ph15080950)
Supplement: Supplementary file 1 [file pharmaceuticals-15-00950-s001.zip]

Archive with 1 entries (1 files):
- pharmaceuticals-1800068-supplementary.pdf
